# Supplementary material for: Effect of the First Feeding on Enterocytes of Newborn Rats
Source: Int J Mol Sci. 2022 Nov 16;23(22):14179. doi: 10.3390/ijms232214179 (PMC9699143; doi:10.3390/ijms232214179)
Supplement: Supplementary file 1 [file ijms-23-14179-s001.zip]

Archive with 3 entries (3 files):
- ijms-1945412-supplementary-for xml.pdf
- Movie 1. SER near apical endosomes.avi
- Movie 2. SER near the BLPM.avi
